# Supplementary material for: Multi-Omics Analysis Reveals Clinical Value and Possible Mechanisms of ATAD1 Down-Regulation in Human Prostate Adenocarcinoma
Source: Life (Basel). 2022 Oct 30;12(11):1742. doi: 10.3390/life12111742 (PMC9698943; doi:10.3390/life12111742)
Supplement: Supplementary file 1 [file life-12-01742-s001.zip]

Archive with 1 entries (1 files):
- life-1940367-supplementary.pdf
